# Supplementary material for: Risk Stratified Follow-Up for Endometrial Cancer: The Clinicians’ Perspective
Source: Curr Oncol. 2023 Feb 13;30(2):2237–48. doi: 10.3390/curroncol30020173 (PMC9955652; doi:10.3390/curroncol30020173)
Supplement: Supplementary file 1 [file curroncol-30-00173-s001.zip]

Archive with 1 entries (1 files):
- curroncol-2171800-supplementary.pdf
